# Supplementary material for: Identification of novel homozygous nonsense SLC10A7 variant causing short stature, amelogenesis imperfecta, and skeletal dysplasia with scoliosis and surgical management of spine
Source: Orphanet J Rare Dis. 2023 Nov 30;18:371. doi: 10.1186/s13023-023-02975-0 (PMC10691085; doi:10.1186/s13023-023-02975-0)
Supplement: Supplementary file 1 — Supplementary Material 1 [file 13023_2023_2975_MOESM1_ESM.xlsx]

## Sheet: cases
Case	Laugel-Haushalter, V. et al.	Ashikov, A. et al.'s P33	Ashikov, A. et al.'s P17	Ashikov, A. et al.'s P32	Ashikov, A. et al.'s P39	Ashikov, A. et al.'s newly identified	Dubail, J.'s et al.'s P1	Dubail, J.'s et al.'s P2	Dubail, J.'s et al.'s P3	Dubail, J.'s et al.'s P4	Dubail, J.'s et al.'s P5	Dubail, J.'s et al.'s P6	our patient
Genotype	Homozygous c.908C>T / p.Pro303Leu	Compound heterozygous c.722–16A>G / p.Ile241Argfs29*; c.335G>A / p.Gly112Asp	Compound heterozygous c.722–16A>G / p.Ile241Argfs29*; c.335G>A / p.Gly112Asp	Compound heterozygous c.722–16A>G / p.Ile241Argfs29*; c.335G>A / p.Gly112Asp	NA	NA	Homozygous c.774-1G>A	Homozygous c.773+1G>A	Homozygous c.221T>C / p.Leu74Pro	Homozygous c.514C>T / p.Gln172*	Homozygous c.514C>T / p.Gln172*	Homozygous c.388G>A / p.Gly130Arg	Homozygous c.100G>T / p.Gly34*
Ethnic	Algerian	NA, sister of P17	NA, brother of P33	NA	NA	NA	Turkish	Turkish	Turkish	Dutch	Dutch	Iranian	Chinese
Gender	Female	Female	Male	Male	Male	Male	NA	NA	NA	NA	NA	NA	Female
Consanguinity	Consanguineous	Nonconsanguineous	Nonconsanguineous	Nonconsanguineous	NA	NA	Consanguineous	Consanguineous	Consanguineous	Nonconsanguineous	Nonconsanguineous	consanguineous	Nonconsanguineous
GROWTH
Intrauterine growth retardation	+	NA	NA	NA	NA	+	NA	NA	NA	NA	NA	NA	NA
Postnatal growth retardation	+	+	+	Global developmental delay	+	+	+	+	+	+	+	+	+
Short stature	+	+	+	+	+	+	+	+	+	+	+	+	+
Obesity	NA	NA	NA	NA	NA	NA	+	-	Truncal obesity	-	-	Truncal obesity	-
Failure to thrive	-	-	-	-	+	-	-	-	-	-	-	-	-
NEUROLOGIC
Mental retardation	NA	+	+	NA	+	Gross motor delay	-	-	Speech delay ( >3 years)	-	+	-	-
Feeding difficulty	-	-	-	-	-	+	-	-	-	-	-	-	-
Small epiphyses		NA	NA	NA	NA	NA	-	+	+	-	+	-	-
HEAD & NECK
Head	-1SD for head circumference at birth, 0SD at age 7	NA	NA	NA	Frontal bossing, dolichocephaly	-2.1SD	NA	Head circumference: 33 cm	NA	NA	NA	NA	-
Round face	-	-	-	-	-	+	+	+	-	-	-	-	-
Flat face	+	+	+	+	-	-	-	-	-	+	-	-	+
Blue sclerae	+	-	-	-	-	-	-	-	-	-	-	-	-
Prominent eyes	+	+	+	+	-	+	-	-	-	-	-	-	-
Hypertelorism	-	-	-	-	-	+	-	-	-	-	-	-	-
Ptosis	-	Left side	Left side	-	-	-	-	-	-	-	-	-	+
Nose	short nose	-	-	-	Flat and broad nasal bridge	-	-	Depressed nasal bridge	-	-	-	-	-
Visual impairment	Mild hypermetropia and astigmatism	-	Left sided myopia gravis	Glaucoma	-	-	-	-	-	-	-	Decreased visual acuity	Hyperopia, astigmatism, pale optic disc in both eyes, increased cup-to-disc ratio, optic nerve atrophy
Strabismus	-	-	Convergens	-	-	-	-	-	-	-	-	-	-
Hearing impairment	-	Moderate, bilateral hypacusis	Moderate, bilateral hypacusis	-	Mild conductive hearing loss on the right	-	-	-	-	-	Mixed hearing loss	Sensorineural hearing impairment	Moderate hearing loss (tympanometry type As)
Philtrum	-	-	-	Long philtrum	Long and relatively smooth philtrum	Long philtrum	-	-	-	-	-	-	-
Lip	-	-	-	Thin upper lip	-	-	-	-	-	-	-	-	-
Palate	-	-	Submucous cleft palate	-	-	-	-	-	High palate	-	-	-	-
Amelogenesis imperfecta	+	+	+	Lack of enamel	+	+	+	+	+	+	+	+	+
Tooth agenesis	Smaller teeth, incisor infraclusion	-	-	+	Discolored enamel and dental crowding		22 teeth at 13 years of age	-	-	-	Missing teeth: 14 15 24 25 35 44 45	7 teeth at 12 years of age	Small teeth
Dental caries	+	+	+	+	+	NA	+	-	-	-	-	-	-
Mandibular hypoplasia	+	+	+	+	+	+	NA	-	Pierre–Robin sequence	-	Pierre–Robin sequence	-	-
Microretrognathia	+	-	-	+	+	Micrognathia	+	Micrognathia	+	-	-	Micrognathia	-
Prognathism	-	-	+	-	-	-	-	-	-	-	-	-	-
Short neck	+	+	+	Webbed neck	+	+	-	-	-	-	-		-
Hair	-	-	-	Dry brittle hair	-	-	-	-	-	-	-	-	-
RESPIRATROY
Respiratory distress	NA	NA	NA	NA	Frequent, severe respiratory infections, chronic malabsorption	NA	NA	+	Transient	NA	Respiratory insufficiency	+	-
SKELETON & JOINT
Skeletal dysplasia	+	+	+	+	+	+	Advanced bone age	+	Advanced bone age	+	+	+	+
Irregular vertebrae	Abnormal expansions or ballooning, spinal hyperlordosis and scoliosis developed over time	Severe	+	Cervical stenosis, kyphoscoliosis	Irregulaity of the anterosuperior endplates of a few vertebral bodies near the thoracolumbar juction	Irregular endplates with central indentations and coronal clefts of several lumbar vertebral bodies	Irregular vertebral bodies leading to hyperlordosis	Irregular vertebral bodies	Hyperlordosis	Butterfly vertebrae Th11, Th12, horizontal acetabular roof, Severe kyphoscoliosis and hyperlordosis, contractures of the hip	Irregular vertebral bodies and coronal clefts, Kyphoscoliosis	Hyperlordosis	Irregular vertebral bodies, scoliosis
Chest deformity	-	Severe	Severe	Pectus excavatum	Hypolastic right first rib	Small thorax	-	-	-	+	-	-	-
Acetabulum	Horizontal acetabulum, large iliac wings, large femoral necks	Horizontal acetabulum	Horizontal acetabulum	-	Mild bilateral coxa valga	-	-		-	Contractures of the hip	-	-	-
Abnormal hand and feet	Progressive carpal and tarsal ossification, rhizomelia, brachydactyly， brachymetacarpia	Pedes planovalgi	Brachydactyly, short and robust carpal and metacarpal bones and phalanges, pedes planovalgi	Club feet	-	Short limbs	Short metacarpals and phalanges	Advanced carpal ossification	Advanced carpal bone age	Advanced carpal and tarsal ossification	Advanced carpal ossification	Advanced carpal ossification Short metacarpal (especially of the 4th and 5th finger)	Advanced carpal ossification, brachydactylia, contracture of the little finger joint
Short long bone	+	Decreased bone mineral mass in proximal femur and femoral neck (compatible with osteoporosis)	+	-	+	Short tubular bones and irregular	Short extremities Wide metaphyses Proximal femur “Swedish key”	Proximal femur “Swedish key”	Proximal femur “Swedish key”	+	Proximal femur “Swedish key”	+	+
Genu valgus	-	+	+	-	Mild bilateral cox valga		Coxa valga	-	-	Knee dislocation in extreme valgus	+	+	-
Hypermobile joints	Joint laxity without dislocations articular limitations or pain	-	-	+	-	Hypermobile short joints	Knee dislocation	Hypermobile large joints	+	Extreme hypermobile knees in hyperextension	+	Patellar instability on the right	-
LABORATORY ABNORMALITIES
Increased high-mannose glycans	NA	+	+	+	+	+	NA	NA	NA	NA	NA	NA	NA
Decreased sialylation	NA	+	+	+	+	+	NA	NA	NA	NA	NA	NA	NA
Increased glycans lacking GlcNAc	NA	+	+	+	+	+	NA	NA	NA	NA	NA	NA	NA
OTHERS
Inguinal hernia	-	+	-	+	-	+	-	-	-	-	-	-	-
Congenital heart disease	-	-	-	-	-	-	-	Atrial septal defect	-	-	-	-	Patent foramen ovale, mildly widened aorta
Others	Large clavicles, narrow pharyngeal tract, a hypodivergent profile with protruding incisors, and biproalveoly to compensate a lingual dysfunction and lip inocclusion.	-	-	Phimosis, shawl scrotum	-	-	-	-	-	-	-	-	-
